# Supplementary material for: The Role of Angiotensin II and Cyclic AMP in Alveolar Active Sodium Transport
Source: PLoS One. 2015 Jul 31;10(7):e0134175. doi: 10.1371/journal.pone.0134175 (PMC4521808; doi:10.1371/journal.pone.0134175)
Supplement: S2 Table — DOI: 10.6084/m9.figshare.1428530. (XLSX) [file pone.0134175.s004.xlsx]

## Sheet: Sheet1
	CT		Control with Oubain*10(-9)		Ang* 10(-6)M + Oubain*10(-9)		Control with Amiloride*10(-6)		Ang* 10(-6)M + Amiloride*10(-6)		Control with Norepinephrine*10(-6)		Ang* 10(-6)M + Norepinephrine*10(-6)		CT + Los		AngII(10(-6)M ) +Losartan		Control with PD123319		Ang* 10(-6)M + PD123319
	%AFC	FITC	%AFC	FITC	%AFC	FITC	%AFC	FITC	%AFC	FITC	%AFC	FITC	%AFC	FITC	%AFC	FITC	%AFC	FITC	%AFC	FITC	%AFC	FITC
	9.31207	0	4.61904	0.000704366	4.60092	0.008805	6.07943	0.00198242	5.07112	0.00813386	10.3729	0.000432	8.08388	0.0005423	9.14683	0	8.29964	0.002	6.32689	0.0183356	6.59244	0.00154897
	9.76871	0.0160274	6.20698	0.00140264	3.92002	0.0027975	5.08741	0.00198509	5.41812	0.000263484	10.6113	0.0643	6.13259	0.00325665	8.37084	0.0004	8.24504	0.0102	6.31802	0.015164	6.17224	0.00855135
	8.00547	0.0423	6.47698	0.00084981	5.16186	0.00369602	5.87647	0.00603353	3.89126	0.00390394	8.9006	0.00231	7.89873	0.000532	8.11031	0.002	7.52362	0.008	6.77641	0.0014632	6.58952	0.0009531
	8.18993	0.0427481	6.5349	0	3.89805	0.00420731	5.63473	0.0033352	5.27819	0.00133674			8.07792	0.012432	7.89195	0.0009	8.08057	0.00432	6.61224	0.00700046	6.81914	0.0220645
	8.25253	0.00136062			4.51128	0			5.01174	0.00338634					8.04524	0.0213	8.08651	0.0005
	8.40405	0.001							3.90438
	8.94701	0.001
	8.19084	0.001
	8.53535	0.001
average	8.62288	0.0118262	5.95948	0.000739205	4.41843	0.00390117	5.66951	0.00333406	4.76247	0.00340487	9.96161	0.0223473	7.37173	0.00144365	8.31303	0.00492	8.04707	0.005004	6.50839	0.0104908	6.54333	0.00827948
STDV	0.595922	0.0180993	0.90498	0.000577357	0.527685	0.00318672	0.42853	0.00190908	0.685359	0.00303143	0.92656	0.0363442	1.07712	0.00157011	0.497162	0.00918733	0.308084	0.00405439	0.224943	0.00768244	0.241766	0.00981625
SEM	0.198641	0.0060331	0.45249	0.000288678	0.235988	0.00142514	0.214265	0.000954542	0.279797	0.0013557	0.53495	0.0209833	0.621873	0.000906505	0.222337	0.0041087	0.137779	0.00181318	0.112472	0.00384122	0.139584	0.00490813
